# Supplementary material for: Intravenous Nanoemulsions Loaded with Phospholipid Complex of a Novel Pyrazoloquinolinone Ligand for Enhanced Brain Delivery
Source: Pharmaceutics. 2025 Feb 11;17(2):232. doi: 10.3390/pharmaceutics17020232 (PMC11858841; doi:10.3390/pharmaceutics17020232)
Supplement: Supplementary file 1 [file pharmaceutics-17-00232-s001.zip]

Archive with 1 entries (1 files):
- pharmaceutics-3429538-supplementary.pdf
